# Supplementary material for: Genome-Wide Analysis of the Fasciclin-Like Arabinogalactan Protein Gene Family Reveals Differential Expression Patterns, Localization, and Salt Stress Response in Populus
Source: Front Plant Sci. 2015 Dec 23;6:1140. doi: 10.3389/fpls.2015.01140 (PMC4688393; doi:10.3389/fpls.2015.01140)
Supplement: Supplementary file 6 [file Table6.XLS]

## Sheet: Sheet2
Supplemental table 6 All the primers used in this study
Name	Sequence (5'…3')	Usage
PtrFLA1-RT-F	TCAATTTAACCACAACCACAGC	qRT-PCR
PtrFLA1-RT-R	GATCAGTTAAGGTGCGGAGAG
PtrFLA2-RT-F	CAATCACTACCTCACCCTAACC
PtrFLA2-RT-R	GTGCCGTCTCTTATCTGGTG
PtrFLA3-RT-F	TTAGCCAAGTAAGCCCTGTTAG
PtrFLA3-RT-R	AGCACCAAATATCGCCTCAG
PtrFLA7-RT-F	GTGGCTACAATGAAATGGCTG
PtrFLA7-RT-R	ACCCTATTTTCCCAAACCTCC
PtrFLA9-RT-F	TTCTTATCCTTTGTCCGCCTG
PtrFLA9-RT-R	GGTTACTTAGAGTCTGGAAATCGG
PtrFLA10-RT-F	CGCATTTTCGAGCCTCAAAG
PtrFLA10-RT-R	CATTTAGTGTTACCCTGGGACC
PtrFLA11-RT-F	GGAGCACCAGAGCAGATAATC
PtrFLA11-RT-R	GAAACAAAACCCCATCAATCCC
PtrFLA12-RT-F	GCGGCTTACTATACTCCTTTCTC
PtrFLA12-RT-R	GGCGATTGATGGGTGTTTTG
PtrFLA17-RT-F	TTTTGAGATCCACCCAAGAGG
PtrFLA17-RT-R	TTCCAGCCCATGTTCCAAG
PtrFLA20-RT-F	CAGCCAAACATCCACTTTCAG
PtrFLA20-RT-R	AGAGGAATCAAGTTTCGAGCC
PtrFLA21-RT-F	CACCAACCCCAACTCCATC
PtrFLA21-RT-R	CTTGAGCTGGTCTTGAGTTAGG
PtrFLA22-RT-F	AGGTTGTAAAGCGTTCTCCG
PtrFLA22-RT-R	GTGTTCATAATCCCGTTGCTG
PtrFLA23-RT-F	TTTTCTCTTGTCCTTCTCTTCCTC
PtrFLA23-RT-R	GACAGGGCCTTTTGAAACTTG
PtrFLA24-RT-F	AAGTCTCAAATCAGGCACCC
PtrFLA24-RT-R	ATTAAGCTCTAACCTGCCACC
PtrFLA26-RT-F	CTCTCCCCATTCGTTCCTTTC
PtrFLA26-RT-R	ATTTGGTCAGCCTCTTGGG
PtrFLA27-RT-F	TTACCTCGATAGTCTTCCTTTTGG
PtrFLA27-RT-R	GTAACTGGACTAGGACTTGGTG
PtrFLA28-RT-F	ACTTGAGAAACCTAACCGCC
PtrFLA28-RT-R	AACAAGAATCCCGTCCAGTC
PtrFLA30-RT-F	TTCACTCTTCCTCTCCCTCTC
PtrFLA30-RT-R	TGAAGGCATTGTCAGTTGGG
PtrFLA2-GFP-F	ATC GTCGAC ATGCAGCTTACTGTACTCCTTTC	Subcellular localization
PtrFLA2-GFP-R	ATC CCATGG CAGCATCAAAAGCCCTAAGCAC
PtrFLA20-GFP-F	ATC GTCGAC ATGGATTTCAAGGTCTCTTCCCTCCTC
PtrFLA20-GFP-R	ATC CCATGG AAAACCCATCATGCAGGCCAACAATCC
PtrFLA26-GFP-F	ATC GTCGAC ATGAGAAAGCAACTTCTCTCCCCATTC
PtrFLA26-GFP-R	ATC CCATGG TAGCTTCAATGAAATTGCTGCGATC
Note：The sites of Sal I or Nco I are underlined.
