# Supplementary material for: Genome-Wide Analysis of the Fasciclin-Like Arabinogalactan Protein Gene Family Reveals Differential Expression Patterns, Localization, and Salt Stress Response in Populus
Source: Front Plant Sci. 2015 Dec 23;6:1140. doi: 10.3389/fpls.2015.01140 (PMC4688393; doi:10.3389/fpls.2015.01140)
Supplement: Supplementary file 7 [file Table7.XLS]

## Sheet: Sheet1
Supplemental table 7. Log2 expression values of PtrFLA genes in four tissues obtained from microarry data (GSE56023).
Name	Bud-spring	Bud-summer	Bud-fall	Bud-winter	Root-spring	Root-summer	Root-fall	Root-winter	Phloem-spring	Phloem-summer	Phleom-fall	Phleom-winter	Xylem-spring	Xylem-summer	Xylem-fall	Xylem-winter
PtrFLA1	6.83785	6.63568	8.8137	2.04775	4.08613	9.81503	10.4225	3.67843	5.26674	3.69915	2.25105	1.85623	2.06617	4.50776	1.35418	1.36623
PtrFLA2	10.5729	10.1013	10.9859	9.5157	8.95595	9.89365	10.2001	7.24105	9.63594	9.1854	9.54896	7.12823	10.5931	9.49276	9.83408	7.5407
PtrFLA3	5.34629	4.91296	5.83116	2.62945	2.09862	7.16922	8.20625	2.69864	3.64372	3.02995	1.66224	2.61594	0.803591	2.90937	1.27978	0.975517
PtrFLA4	3.33067	1.89163	1.75666	3.61178	3.2837	2.5714	2.88852	3.75044	2.42492	2.31047	3.0519	3.83025	3.75575	2.59639	3.28769	3.66117
PtrFLA5	3.75484	3.90146	5.20999	-0.104257	2.03166	2.94715	2.44074	1.45786	2.36286	2.31107	1.11355	2.32048	2.6291	1.09378	2.03131	1.62373
PtrFLA6	8.96322	8.48419	9.31193	3.77428	4.13828	9.92485	10.788	2.82778	6.52002	5.77261	4.42793	-1.39455	0.807866	6.82071	3.24058	-0.0096279
PtrFLA8	4.83699	4.79174	5.49153	0.673764	3.85836	4.95582	6.18618	2.82212	3.0397	2.28304	3.26738	1.52076	4.7153	3.69976	3.7212	0.0620425
PtrFLA9	4.04292	3.81344	4.35153	3.16801	3.83417	3.49325	4.03456	3.60552	3.63821	3.001	2.97217	3.44396	3.35341	3.21318	2.71487	2.26381
PtrFLA10	3.6508	4.30919	3.52861	3.24408	2.88821	3.67451	3.29083	2.5006	3.55396	2.82992	2.66166	2.65505	2.86831	2.14385	3.1768	3.07924
PtrFLA11	6.65027	7.1577	8.00956	3.57308	3.9352	7.00969	7.5415	2.75739	2.06633	3.21283	2.77843	-0.536118	2.98939	4.40334	3.61571	1.224
PtrFLA13	4.2401	2.89321	1.62518	-0.63418	3.11527	3.66346	2.83066	2.30052	4.05619	2.07421	1.88152	-1.5819	2.15819	4.0457	0.663628	1.2517
PtrFLA14	3.52066	3.01533	5.51784	2.69516	3.72372	6.92088	6.92285	3.45206	1.10972	1.87611	2.30966	2.28628	3.07769	3.37679	2.1417	1.65286
PtrFLA15	5.48518	5.57642	5.37557	5.90606	5.88326	6.30594	6.55913	5.8151	4.24466	5.28788	6.24522	6.15796	5.19513	5.3372	5.60138	5.52384
PtrFLA16	3.99503	3.20414	3.10094	1.43556	4.96703	4.61151	5.98701	1.66878	2.07024	2.28037	1.95593	1.37312	2.15613	2.88416	2.28126	1.42807
PtrFLA17	3.94476	3.46556	-1.30135	2.2601	3.98324	3.15713	1.82036	2.56681	2.52188	1.39889	2.00935	4.44033	0.395321	0.673159	2.08113	3.90892
PtrFLA18	3.42647	1.3239	0.199154	4.3892	0.335745	1.11672	2.87601	0.258464	-0.121878	-0.0567603	-0.722373	0.52598	-1.5236	0.978216	-1.01196	-0.087922
PtrFLA19	5.48518	5.57642	5.37557	5.90606	5.88326	6.30594	6.55913	5.8151	4.24466	5.28788	6.24522	6.15796	5.19513	5.3372	5.60138	5.52384
PtrFLA20	6.19987	5.94827	6.97532	5.07364	6.90697	7.06782	8.97701	3.48837	5.49692	5.88695	5.62275	2.62842	6.7538	6.50466	5.65399	3.00211
PtrFLA21	8.94858	8.6774	10.0207	5.27301	8.25872	10.146	10.6446	4.99352	6.93653	6.43967	6.31341	1.96698	9.10625	8.21111	6.96277	1.32105
PtrFLA22	5.24212	5.12956	5.66069	0.0129429	6.42779	8.20155	8.18644	3.54423	3.21687	1.85733	4.41278	0.791743	5.53018	5.92628	5.0285	0.0804498
PtrFLA23	1.54392	-0.562258	1.40254	1.39894	1.6204	-0.331863	1.43628	-0.856286	1.92324	1.38279	0.656327	0.124056	-1.7969	1.00497	-0.05292	0.833675
PtrFLA24	6.73308	6.55008	8.72267	1.33979	2.86036	9.66263	10.0974	3.00818	6.50979	4.1729	1.42942	-1.73894	1.78761	5.86576	1.92418	-0.0864384
PtrFLA25	2.70109	2.51339	2.90583	1.30671	2.7207	3.04162	4.47919	1.1421	1.00047	2.08937	-0.620879	1.01017	2.634	2.36426	1.54197	1.5656
PtrFLA26	4.42917	4.2509	5.23949	0.318384	1.5258	5.93549	6.75788	-0.707367	3.55732	3.68276	1.74484	1.0234	3.70599	5.61156	2.30512	1.27817
PtrFLA27	3.30017	3.26565	2.49812	2.93351	3.0734	3.258	2.28294	2.95013	2.80973	3.3756	2.59557	3.16367	3.20194	2.89808	1.96192	3.08834
PtrFLA28	0.735854	0.119663	1.08339	0.798793	1.90476	0.9042	1.57647	0.0755897	1.12668	0.676627	-0.529723	0.517494	1.93047	0.344904	1.34968	0.210979
PtrFLA29	0.400152	2.16768	2.34586	2.82682	2.6542	2.04774	2.17607	2.79174	2.45511	2.55623	1.02866	1.85411	0.623984	2.48606	1.15809	1.73737
PtrFLA30	5.81222	5.6339	6.11176	2.08171	6.8836	5.18114	5.60461	1.49129	4.44402	4.80355	2.48479	1.03158	5.01443	1.86901	2.34867	1.33819
PtrFLA31	4.27327	3.41423	3.0185	2.3287	2.76562	2.72429	3.18268	1.24745	2.90457	2.43173	0.481474	3.31806	1.17866	2.73637	2.46964	2.69268
PtrFLA33	4.27327	3.41423	3.0185	2.3287	2.76562	2.72429	3.18268	1.24745	2.90457	2.43173	0.481474	3.31806	1.17866	2.73637	2.46964	2.69268
PtrFLA34	4.27327	3.41423	3.0185	2.3287	2.76562	2.72429	3.18268	1.24745	2.90457	2.43173	0.481474	3.31806	1.17866	2.73637	2.46964	2.69268
PtrFLA35	4.27327	3.41423	3.0185	2.3287	2.76562	2.72429	3.18268	1.24745	2.90457	2.43173	0.481474	3.31806	1.17866	2.73637	2.46964	2.69268
